# Supplementary material for: Improvement of Post-Surgery Constipation in Patients with Fractures by Lactobacillus rhamnosus JYLR-127: A Single-Blind Randomized Controlled Trial
Source: Nutrients. 2024 May 16;16(10):1505. doi: 10.3390/nu16101505 (PMC11123980; doi:10.3390/nu16101505)
Supplement: Supplementary file 1 [file nutrients-16-01505-s001.zip]

Archive with 1 entries (1 files):
- nutrients-2983745-supplementary.pdf
